# Supplementary material for: MiR-29b-1-5p is altered in BRCA1 mutant tumours and is a biomarker in basal-like breast cancer
Source: Oncotarget. 2018 Sep 11;9(71):33577–88. doi: 10.18632/oncotarget.26094 (PMC6173367; doi:10.18632/oncotarget.26094)
Supplement: Supplementary file 2 [file oncotarget-09-33577-s002.xlsx]

## Sheet: Sheet1
Column ID	p-value(Control vs. KO)	MeanRatio(Control vs. KO)	FoldChange(Control vs. KO)	FoldChange(Control vs. KO) (Description)
miR-874-5p	0.0341084	0.0288182	-34.7003	Control down vs KO
miR-673-3p	0.00157025	0.061345	-16.3012	Control down vs KO
miR-708-5p	0.0152587	0.0945098	-10.5809	Control down vs KO
miR-218-1-3p	0.00281236	0.129885	-7.69911	Control down vs KO
miR-296-3p	0.0180826	0.195196	-5.12305	Control down vs KO
miR-700-5p	0.000127628	0.247331	-4.04316	Control down vs KO
let-7a-2-3p	0.0198203	0.249363	-4.01022	Control down vs KO
miR-3102-3p	0.0129197	0.260024	-3.8458	Control down vs KO
miR-539-5p	8.93295e-05	0.281365	-3.55411	Control down vs KO
miR-455-3p	0.00250356	0.288977	-3.46049	Control down vs KO
miR-376b-3p	0.0105224	0.319477	-3.13012	Control down vs KO
miR-34c-5p	1.50048e-05	0.323637	-3.08988	Control down vs KO
miR-296-5p	0.0151223	0.330982	-3.02131	Control down vs KO
miR-674-3p	0.0224262	0.333307	-3.00023	Control down vs KO
miR-667-3p	0.0186547	0.335563	-2.98006	Control down vs KO
miR-34a-3p	0.00100872	0.338665	-2.95277	Control down vs KO
miR-328-3p	0.0121109	0.347633	-2.87659	Control down vs KO
miR-151-3p	0.000733696	0.347662	-2.87636	Control down vs KO
miR-17-3p	0.0274306	0.351855	-2.84208	Control down vs KO
miR-495-3p	0.0202151	0.354243	-2.82292	Control down vs KO
miR-5103	0.00639757	0.354473	-2.82109	Control down vs KO
miR-1927	0.0444464	0.356548	-2.80467	Control down vs KO
miR-34a-5p	0.000613318	0.368062	-2.71693	Control down vs KO
miR-195a-3p	0.00138817	0.379926	-2.63209	Control down vs KO
miR-485-3p	0.00580126	0.389173	-2.56955	Control down vs KO
miR-223-5p	0.0435794	0.398043	-2.51229	Control down vs KO
miR-149-5p	0.00163366	0.404032	-2.47505	Control down vs KO
miR-125b-1-3p	0.00170902	0.408275	-2.44933	Control down vs KO
miR-542-5p	0.00465551	0.410116	-2.43834	Control down vs KO
miR-378c	0.0265778	0.410879	-2.43381	Control down vs KO
miR-339-5p	0.000599363	0.41442	-2.41301	Control down vs KO
miR-379-5p	0.0038626	0.414885	-2.41031	Control down vs KO
miR-214-5p	0.00384897	0.416846	-2.39897	Control down vs KO
miR-199a-5p	0.00904985	0.418624	-2.38878	Control down vs KO
miR-1981-3p	0.0198041	0.423851	-2.35932	Control down vs KO
miR-214-3p	0.000366165	0.431203	-2.31909	Control down vs KO
miR-196b-5p	0.00745618	0.436304	-2.29198	Control down vs KO
miR-409-3p	0.000516577	0.438656	-2.27969	Control down vs KO
miR-665-3p	0.0008515	0.438832	-2.27877	Control down vs KO
miR-26b-3p	0.001341	0.439373	-2.27597	Control down vs KO
miR-145a-5p	6.94306e-05	0.443739	-2.25358	Control down vs KO
miR-744-5p	0.0356098	0.447417	-2.23505	Control down vs KO
miR-433-3p	0.0295599	0.461027	-2.16907	Control down vs KO
miR-125a-3p	0.000537333	0.464275	-2.1539	Control down vs KO
miR-675-3p	0.0272118	0.464434	-2.15316	Control down vs KO
miR-301b-3p	0.0220041	0.469067	-2.13189	Control down vs KO
miR-668-3p	0.00136617	0.469551	-2.1297	Control down vs KO
miR-188-3p	0.0021088	0.476105	-2.10038	Control down vs KO
miR-351-5p	0.000722565	0.485795	-2.05848	Control down vs KO
miR-511-3p	0.0324755	0.485798	-2.05847	Control down vs KO
miR-34b-5p	0.00471346	0.501242	-1.99505	Control down vs KO
miR-30b-3p	0.0179543	0.504145	-1.98356	Control down vs KO
miR-3076-3p	0.0137703	0.509425	-1.963	Control down vs KO
miR-28a-5p	0.000972798	0.51034	-1.95948	Control down vs KO
miR-30c-1-3p	0.0104856	0.513049	-1.94913	Control down vs KO
miR-671-5p	0.00296017	0.513958	-1.94568	Control down vs KO
miR-487b-3p	0.00971521	0.514581	-1.94333	Control down vs KO
miR-222-5p	0.00266242	0.517329	-1.93301	Control down vs KO
miR-338-3p	0.0143148	0.524168	-1.90778	Control down vs KO
miR-143-5p	0.00100193	0.527093	-1.8972	Control down vs KO
miR-376a-3p	0.00662832	0.528007	-1.89392	Control down vs KO
miR-125b-5p	0.00345533	0.533386	-1.87482	Control down vs KO
miR-125b-2-3p	0.00364232	0.534327	-1.87151	Control down vs KO
miR-376a-5p	0.0226364	0.550214	-1.81747	Control down vs KO
miR-497-5p	0.0336804	0.555413	-1.80046	Control down vs KO
miR-205-5p	0.00179533	0.55602	-1.7985	Control down vs KO
miR-191-3p	0.014758	0.560122	-1.78533	Control down vs KO
miR-134-5p	0.0107729	0.56097	-1.78263	Control down vs KO
miR-143-3p	0.000226938	0.57044	-1.75303	Control down vs KO
miR-29a-5p	0.0309139	0.571566	-1.74958	Control down vs KO
miR-330-5p	0.0396078	0.582303	-1.71732	Control down vs KO
miR-5113	0.0199359	0.595343	-1.6797	Control down vs KO
miR-376c-3p	0.0457871	0.598245	-1.67156	Control down vs KO
miR-139-5p	0.00805517	0.60124	-1.66323	Control down vs KO
miR-431-5p	0.0357964	0.614312	-1.62784	Control down vs KO
miR-378a-3p	0.0459437	0.617661	-1.61901	Control down vs KO
miR-199b-5p	0.0164181	0.629372	-1.58889	Control down vs KO
miR-195a-5p	0.0164124	0.630316	-1.58651	Control down vs KO
miR-409-5p	0.021875	0.635124	-1.5745	Control down vs KO
miR-331-3p	0.0442644	0.63762	-1.56833	Control down vs KO
miR-148b-3p	0.0016075	0.638581	-1.56597	Control down vs KO
miR-542-3p	0.011898	0.639935	-1.56266	Control down vs KO
miR-24-2-5p	0.0015043	0.644893	-1.55065	Control down vs KO
let-7g-5p	0.000981946	0.646359	-1.54713	Control down vs KO
miR-676-3p	0.0116777	0.647245	-1.54501	Control down vs KO
miR-191-5p	0.00616977	0.650369	-1.53759	Control down vs KO
miR-18a-3p	0.0372931	0.650921	-1.53629	Control down vs KO
miR-324-5p	0.02132	0.651458	-1.53502	Control down vs KO
miR-188-5p	0.00306314	0.669138	-1.49446	Control down vs KO
miR-382-5p	0.0485237	0.675837	-1.47965	Control down vs KO
miR-541-5p	0.0384596	0.68419	-1.46158	Control down vs KO
miR-484	0.00743908	0.692165	-1.44474	Control down vs KO
miR-1981-5p	0.00895945	0.69483	-1.4392	Control down vs KO
miR-181d-5p	0.0294718	0.722402	-1.38427	Control down vs KO
miR-130a-5p	0.030633	0.736001	-1.35869	Control down vs KO
miR-503-3p	0.0288384	0.751393	-1.33086	Control down vs KO
miR-22-3p	0.0138222	0.753536	-1.32708	Control down vs KO
let-7i-5p	0.00728325	0.75417	-1.32596	Control down vs KO
miR-125a-5p	0.0139806	0.786571	-1.27134	Control down vs KO
miR-361-3p	0.0325025	0.791669	-1.26315	Control down vs KO
miR-222-3p	0.0373921	0.80928	-1.23567	Control down vs KO
miR-203-3p	0.029389	1.27326	1.27326	Control up vs KO
miR-93-5p	0.0217459	1.32998	1.32998	Control up vs KO
miR-3068-3p	0.00733878	1.34274	1.34274	Control up vs KO
miR-221-3p	0.0331739	1.35827	1.35827	Control up vs KO
let-7i-3p	0.0428152	1.36987	1.36987	Control up vs KO
miR-664-3p	0.0229256	1.38749	1.38749	Control up vs KO
miR-30e-5p	0.0209682	1.47611	1.47611	Control up vs KO
miR-22-5p	0.00896096	1.47853	1.47853	Control up vs KO
miR-1839-5p	0.00713669	1.4939	1.4939	Control up vs KO
let-7e-5p	0.011642	1.52581	1.52581	Control up vs KO
miR-181c-5p	0.0177771	1.53825	1.53825	Control up vs KO
miR-429-3p	0.00339999	1.58283	1.58283	Control up vs KO
miR-31-5p	0.0110256	1.58496	1.58496	Control up vs KO
miR-141-3p	0.0371424	1.58626	1.58626	Control up vs KO
miR-16-5p	0.0145426	1.6186	1.6186	Control up vs KO
miR-30b-5p	0.0153521	1.62054	1.62054	Control up vs KO
miR-144-5p	0.0432448	1.62443	1.62443	Control up vs KO
miR-500-5p	0.0403754	1.68857	1.68857	Control up vs KO
miR-148a-5p	0.0114777	1.71574	1.71574	Control up vs KO
miR-200a-5p	0.00109373	1.71802	1.71802	Control up vs KO
miR-425-5p	0.00177526	1.71815	1.71815	Control up vs KO
miR-106b-5p	0.0132879	1.73551	1.73551	Control up vs KO
let-7e-3p	0.00237003	1.76627	1.76627	Control up vs KO
let-7b-3p	0.0112571	1.77031	1.77031	Control up vs KO
miR-31-3p	0.026525	1.80353	1.80353	Control up vs KO
miR-30a-3p	0.0261097	1.86324	1.86324	Control up vs KO
miR-218-5p	0.0466162	1.88751	1.88751	Control up vs KO
miR-29b-1-5p	0.00296908	1.89217	1.89217	Control up vs KO
miR-200c-3p	0.00834909	1.89915	1.89915	Control up vs KO
miR-187-3p	0.00229554	1.92005	1.92005	Control up vs KO
miR-200b-3p	0.00310289	1.93485	1.93485	Control up vs KO
miR-30a-5p	0.000890863	1.96185	1.96185	Control up vs KO
miR-19a-3p	0.000585101	2.03812	2.03812	Control up vs KO
miR-361-5p	0.0253697	2.23583	2.23583	Control up vs KO
miR-375-3p	0.0152763	2.3035	2.3035	Control up vs KO
miR-210-3p	0.000130379	2.44618	2.44618	Control up vs KO
miR-183-3p	0.000138498	2.5248	2.5248	Control up vs KO
miR-500-3p	8.70574e-05	2.77601	2.77601	Control up vs KO
miR-3077-3p	0.010361	3.00129	3.00129	Control up vs KO
