# Supplementary material for: MiR-29b-1-5p is altered in BRCA1 mutant tumours and is a biomarker in basal-like breast cancer
Source: Oncotarget. 2018 Sep 11;9(71):33577–88. doi: 10.18632/oncotarget.26094 (PMC6173367; doi:10.18632/oncotarget.26094)
Supplement: Supplementary file 3 [file oncotarget-09-33577-s003.xlsx]

## Sheet: Sheet1
genbank_id	57646	4760	286826	80232	25921	9976	23534	148867	401548	5627	114825	283455	2130	9655	27439	11278	25842	6645	56123	3842	8564	8029	5049	27042	22925	134147	26747	123591	23036	4139	55356	93	4254	2561	9419	387914	9572	2145	55916	64901	3371	353189	10000	85458	3643	23329	285025	95681	9474
gene_name	USP28	NEUROD1	LIN9	WDR26	ZDHHC5	CLEC2B	TNPO3	SLC30A7	SNX30	PROS1	PWWP2A	KSR2	EWSR1	SOCS5	CECR6	KLF12	ASF1A	SNTB2	PCDHB13	TNPO1	KMO	CUBN	PAFAH1B2	DIEXF	PLA2R1	CMBL	NUFIP1	C15orf27	ZNF292	MARK1	SLC22A15	ACVR2B	KITLG	GABRB2	CRIPT	SHISA2	NR1D1	EZH1	NXT2	RANBP17	TNC	SLCO4C1	AKT3	DIXDC1	INSR	TBC1D30	CCDC141	TSGA14	ATG5
ensembl_id	ENSG00000048028	ENSG00000162992	ENSG00000183814	ENSG00000162923	ENSG00000156599	ENSG00000110852	ENSG00000064419	ENSG00000162695	ENSG00000148158	ENSG00000184500	ENSG00000170234	ENSG00000171435	ENSG00000182944	ENSG00000171150	ENSG00000183307	ENSG00000118922	ENSG00000111875	ENSG00000168807	ENSG00000187372	ENSG00000083312	ENSG00000117009	ENSG00000107611	ENSG00000168092	ENSG00000117597	ENSG00000153246	ENSG00000164237	ENSG00000083635	ENSG00000169758	ENSG00000188994	ENSG00000116141	ENSG00000163393	ENSG00000114739	ENSG00000049130	ENSG00000145864	ENSG00000119878	ENSG00000180730	ENSG00000126368	ENSG00000108799	ENSG00000101888	ENSG00000204764	ENSG00000041982	ENSG00000173930	ENSG00000117020	ENSG00000150764	ENSG00000171105	ENSG00000111490	ENSG00000163492	ENSG00000106477	ENSG00000057663
custom_WSP_score	0.0251247	0.0247509	0.0244328	0.0243332	0.0243328	0.0243052	0.0242842	0.024236	0.024207	0.0241254	0.0240825	0.0240621	0.0240511	0.023997	0.0239914	0.0239905	0.0239804	0.0239696	0.0239632	0.0239607	0.0239605	0.0239566	0.0239498	0.0239364	0.0239325	0.023926	0.0239245	0.0239188	0.0239139	0.0239071	0.0239063	0.023905	0.0239034	0.0238979	0.0238863	0.0238818	0.0238584	0.0238084	0.0238038	0.0237982	0.0237914	0.0237883	0.0237762	0.0237186	0.0237003	0.0236938	0.0236862	0.0236742	0.0236742
custom_WSP_precision	0.00255613	0.0023051	0.00210441	0.00201953	0.00201896	0.00198594	0.00195843	0.00191234	0.00189141	0.00183621	0.00181177	0.00180141	0.00179258	0.0017601	0.0017561	0.00175521	0.00174695	0.00173744	0.00173255	0.0017296	0.00172935	0.00172534	0.00172206	0.00171247	0.00170826	0.00170193	0.00170078	0.00169781	0.00169364	0.0016877	0.00168683	0.00168591	0.00168459	0.00168142	0.00167168	0.00166848	0.00165463	0.00162406	0.00162113	0.0016168	0.00161082	0.00160774	0.00159772	0.00155664	0.00154359	0.00153976	0.00153457	0.00152721	0.00152719
custom_WSP_corrected_precision	0.00079434	0.00054331	0.00034262	0.00025774	0.00025717	0.00022415	0.00019664	0.00015055	0.00012962	7.442e-05	4.998e-05	3.962e-05	3.079e-05	-1.69e-06	-5.69e-06	-6.58e-06	-1.484e-05	-2.435e-05	-2.924e-05	-3.219e-05	-3.244e-05	-3.645e-05	-3.973e-05	-4.932e-05	-5.353e-05	-5.986e-05	-6.101e-05	-6.398e-05	-6.815e-05	-7.409e-05	-7.496e-05	-7.588e-05	-7.72e-05	-8.037e-05	-9.011e-05	-9.331e-05	-0.00010716	-0.00013773	-0.00014066	-0.00014499	-0.00015097	-0.00015405	-0.00016407	-0.00020515	-0.0002182	-0.00022203	-0.00022722	-0.00023458	-0.0002346
experimental_mirtarbase
experimental_tarbase
experimental_mirwalk
experimental_mirecords
custom_LRS_score	0.160382	0.154188	0.137485	0.131821	0.143548	0.140052	0.138455	0.129375	0.129808	0.12628	0.124677	0.125601	0.124335	0.121263	0.1212	0.118078	0.123538	0.120516	0.116489	0.117083	0.117404	0.116721	0.117283	0.115883	0.115838	0.115761	0.119987	0.119096	0.115621	0.119778	0.122118	0.115517	0.119731	0.122013	0.115004	0.11495	0.114113	0.112959	0.112405	0.112829	0.11249	0.11127	0.11111	0.110107	0.109846	0.109753	0.109642	0.109465	0.109251
custom_LRS_precision	0.001086	0.00107744	0.00105134	0.00104276	0.00106031	0.00105412	0.00105217	0.00103937	0.0010396	0.0010376	0.00103659	0.00103718	0.00103661	0.00103475	0.0010347	0.00103218	0.0010361	0.00103419	0.00103073	0.00103129	0.00103158	0.00103095	0.00103147	0.00103014	0.0010301	0.00103002	0.00103377	0.00103305	0.00102988	0.00103361	0.00103538	0.00102978	0.00103357	0.0010353	0.00102925	0.0010292	0.00102831	0.00102703	0.00102637	0.00102687	0.00102647	0.00102541	0.0010252	0.00102383	0.00102346	0.00102333	0.00102316	0.00102291	0.00102259
custom_LRS_corrected_precision	0.00016806	0.0001595	0.0001334	0.00012482	0.00014237	0.00013618	0.00013423	0.00012143	0.00012166	0.00011966	0.00011865	0.00011924	0.00011867	0.00011681	0.00011676	0.00011424	0.00011816	0.00011625	0.00011279	0.00011335	0.00011364	0.00011301	0.00011353	0.0001122	0.00011216	0.00011208	0.00011583	0.00011511	0.00011194	0.00011567	0.00011744	0.00011184	0.00011563	0.00011736	0.00011131	0.00011126	0.00011037	0.00010909	0.00010843	0.00010893	0.00010853	0.00010747	0.00010726	0.00010589	0.00010552	0.00010539	0.00010522	0.00010497	0.00010465
predictive_eimmo_score
predictive_eimmo_precision
predictive_eimmo_corrected_precision
predictive_microt_score
predictive_microt_precision
predictive_microt_corrected_precision
predictive_microcosm_score
predictive_microcosm_precision
predictive_microcosm_corrected_precision
predictive_microrna_org_conserved_high_score_score
predictive_microrna_org_conserved_high_score_precision
predictive_microrna_org_conserved_high_score_corrected_precision
predictive_targetscan_conserved_score
predictive_targetscan_conserved_precision
predictive_targetscan_conserved_corrected_precision
predictive_mirtarget_score	0.973977	0.961379	0.893688	0.857196	0.924044	0.907391	0.899147	0.838388	0.84179	0.812435	0.797291	0.806002	0.793964	0.76324	0.762536	0.727698	0.785948	0.755026	0.708486	0.715948	0.719926	0.711406	0.718373	0.701242	0.700738	0.699866	0.749294	0.739258	0.698106	0.747016	0.771901	0.6967	0.746561	0.770957	0.690284	0.68952	0.67834	0.66255	0.654404	0.660578	0.655628	0.638349	0.636026	0.620914	0.616875	0.61541	0.613532	0.610822	0.607533
predictive_mirtarget_precision	0.00114025	0.000981767	0.000875759	0.00084814	0.000811096	0.00080656	0.00080069	0.000809181	0.000792303	0.000765064	0.000749813	0.000734344	0.000734314	0.000719441	0.000716621	0.000734174	0.000699283	0.000707836	0.000728127	0.000722568	0.000720322	0.000722519	0.000714659	0.000715558	0.000713436	0.000709835	0.000684477	0.000685858	0.000703257	0.000675427	0.000664105	0.000698432	0.000673456	0.000659786	0.000690028	0.000687552	0.000678359	0.000653603	0.000654524	0.000647828	0.000645684	0.000651898	0.000644745	0.000611883	0.000600791	0.000596846	0.000592214	0.000584855	0.000586178
predictive_mirtarget_corrected_precision	0.00080174	0.000643257	0.000537249	0.00050963	0.000472586	0.00046805	0.00046218	0.000470671	0.000453793	0.000426554	0.000411303	0.000395834	0.000395804	0.000380931	0.000378111	0.000395664	0.000360773	0.000369326	0.000389617	0.000384058	0.000381812	0.000384009	0.000376149	0.000377048	0.000374926	0.000371325	0.000345967	0.000347348	0.000364747	0.000336917	0.000325595	0.000359922	0.000334946	0.000321276	0.000351518	0.000349042	0.000339849	0.000315093	0.000316014	0.000309318	0.000307174	0.000313388	0.000306235	0.000273373	0.000262281	0.000258336	0.000253704	0.000246345	0.000247668
predictive_pita_score
predictive_pita_precision
predictive_pita_corrected_precision
predictive_mirwalk_score
predictive_mirwalk_precision
predictive_mirwalk_corrected_precision
predictive_targetspy_score
predictive_targetspy_precision
predictive_targetspy_corrected_precision
[truncated: 491 more columns]
